# Supplementary material for: Biomechanical Specialization Acts as an Asymmetrical Constraint on the Phenotype
Source: Integr Org Biol. 2025 Apr 7;7(1):obaf013. doi: 10.1093/iob/obaf013 (PMC12012895; doi:10.1093/iob/obaf013)
Supplement: obaf013_Supplemental_Files [file obaf013_supplemental_files.zip]

Archive with 2 entries (2 files):
- manuscript_submission_IOB_revision_v2_trackchanges.rtf
- Supplementary_Materials_data.xlsx
