# Supplementary material for: Biomechanical Specialization Acts as an Asymmetrical Constraint on the Phenotype
Source: Integr Org Biol. 2025 Apr 7;7(1):obaf013. doi: 10.1093/iob/obaf013 (PMC12012895; doi:10.1093/iob/obaf013)
Supplement: obaf013_Supplemental_Files [file obaf013_supplemental_files.zip › Supplementary_Materials_data.xlsx]

## Sheet: Sheet1
species	standard_length	outlever	inlever	premaxilla	maxilla	nasal	snout_length	oral_cavity	NUM	UAIC_Museum_Code
Ammocrypta_beani	4.48	0.28	0.08	0.15	0.21	0.13	0.44	0.76	5	39060
Ammocrypta_bifascia	5.01	0.35	0.09	0.21	0.28	0.16	0.53	0.95	5	10855.1
Ammocrypta_clara	4.49	0.26	0.09	0.11	0.19	0.15	0.4	0.81	4	3178.01
Ammocrypta_pellucida	4.31	0.26	0.08	0.14	0.19	0.13	0.36	0.75	5	3021.01, 3269.01
Ammocrypta_vivax	5.04	0.31	0.09	0.2	0.24	0.16	0.47	0.91	4	2619.1
Crystallaria_asprella	8.84	0.58	0.22	0.22	0.33	0.28	0.98	1.62	6	50268
Etheostoma_acuticeps	4.46	0.4	0.14	0.19	0.24	0.17	0.46	0.97	5	9826.14
Etheostoma_asprigene	4.53	0.36	0.12	0.15	0.23	0.15	0.45	0.96	1	2756.01
Etheostoma_baileyi	4.73	0.2	0.09	0.14	0.21	0.16	0.44	0.78	3	12456
Etheostoma_barrenense	4.56	0.2	0.11	0.12	0.16	0.12	0.4	0.78	3	13705
Etheostoma_bellator	4.04	0.24	0.09	0.15	0.18	0.14	0.33	0.72	1	10455
Etheostoma_bison	4.08	0.33	0.12	0.16	0.21	0.18	0.48	0.92	3	13582.1
Etheostoma_blennioides	6.01	0.25	0.11	0.13	0.24	0.22	0.58	0.99	3	10321.1
Etheostoma_boschungi	4.34	0.4	0.11	0.2	0.29	0.17	0.48	0.97	3	49056
Etheostoma_brevispinum	5.37	0.49	0.13	0.25	0.32	0.15	0.5	1.09	3	8924.03
Etheostoma_burri	4.42	0.38	0.13	0.19	0.26	0.16	0.49	0.97	1	11396
Etheostoma_camurum	5.34	0.39	0.15	0.23	0.31	0.2	0.52	1.05	3	12461.1
Etheostoma_cervus	4.72	0.32	0.07	0.19	0.24	0.13	0.47	0.92	1	7935.09
Etheostoma_chlorobranchium	5.02	0.39	0.15	0.24	0.28	0.19	0.51	1.01	3	1475.04
Etheostoma_chlorosoma	4.75	0.28	0.1	0.17	0.24	0.14	0.44	0.82	2	31872
Etheostoma_chuckwachatte	4.9	0.41	0.14	0.22	0.31	0.19	0.48	1	3	8510.16
Etheostoma_cinereum	5.74	0.47	0.11	0.19	0.25	0.22	0.69	1.25	2	15059
Etheostoma_collettei	5.22	0.45	0.14	0.23	0.32	0.19	0.53	1.09	3	4482.51
Etheostoma_corona	5.45	0.48	0.14	0.22	0.29	0.16	0.51	1.13	3	4805.08
Etheostoma_cragini	4.51	0.37	0.09	0.18	0.27	0.18	0.44	0.92	1	7935.09
Etheostoma_crossopterum	5.88	0.42	0.14	0.2	0.3	0.2	0.49	1.09	3	7158.07
Etheostoma_davidsoni	3.97	0.28	0.07	0.15	0.21	0.12	0.35	0.74	3	29497
Etheostoma_douglasi	4.34	0.37	0.12	0.19	0.24	0.17	0.43	0.91	5	34693
Etheostoma_duryi	4.95	0.26	0.12	0.15	0.22	0.16	0.46	0.84	3	33730
Etheostoma_edwini	3.47	0.29	0.09	0.15	0.2	0.11	0.33	0.72	5	34663
Etheostoma_etnieri	4.93	0.24	0.1	0.17	0.19	0.15	0.42	0.82	5	10112.1
Etheostoma_etowahae	4.37	0.4	0.13	0.23	0.27	0.19	0.46	1.03	1	10623.1
Etheostoma_euzonum	4.64	0.37	0.13	0.18	0.26	0.2	0.56	0.99	3	4482.51
Etheostoma_histrio	4.42	0.22	0.1	0.15	0.23	0.12	0.43	0.75	5	12682.2
Etheostoma_jessiae	5.19	0.38	0.09	0.21	0.28	0.19	0.53	1.01	3	49055
Etheostoma_jordani	4.64	0.37	0.12	0.2	0.25	0.18	0.46	0.96	5	11186.2
Etheostoma_juliae	4.24	0.35	0.11	0.19	0.26	0.2	0.45	0.87	3	10785.1
Etheostoma_kennicotti	5.52	0.49	0.17	0.25	0.35	0.23	0.57	1.25	3	8873.01
Etheostoma_lachneri	4.16	0.23	0.1	0.13	0.18	0.17	0.41	0.76	4	6482.01
Etheostoma_lynceum	5.12	0.26	0.1	0.16	0.23	0.2	0.46	0.88	2	13570
Etheostoma_meadiae	3.86	0.28	0.07	0.12	0.19	0.14	0.4	0.78	4	8880.04
Etheostoma_occidentale	4.9	0.21	0.11	0.13	0.18	0.2	0.41	0.8	3	13678
Etheostoma_okaloosae	3.97	0.29	0.09	0.15	0.22	0.17	0.36	0.82	1	1492
Etheostoma_olivaceum	5.89	0.49	0.15	0.25	0.33	0.15	0.54	1.24	3	10425
Etheostoma_olmstedi	5.55	0.35	0.09	0.23	0.31	0.22	0.53	1	3	10255
Etheostoma_podostomone	4.75	0.27	0.07	0.16	0.23	0.18	0.44	0.82	3	6722.05
Etheostoma_proeliare	2.66	0.21	0.07	0.08	0.11	0.06	0.22	0.54	1	7151.16
Etheostoma_radiosum	5.82	0.49	0.16	0.28	0.3	0.22	0.56	1.27	1	1258
Etheostoma_rafinesquei	4.81	0.21	0.1	0.13	0.18	0.19	0.4	0.82	5	7157.12
Etheostoma_ramseyi	4.17	0.26	0.08	0.16	0.21	0.17	0.38	0.77	4	10541
Percina_roanoka	5.33	0.36	0.11	0.22	0.31	0.21	0.48	1.03	5	6445.14
Etheostoma_rufilineatum	4.77	0.43	0.14	0.24	0.29	0.19	0.45	1	5	29706
Etheostoma_sagitta	5.37	0.49	0.13	0.23	0.24	0.18	0.5	1.22	3	8872.02
Etheostoma_sanguifluum	5.73	0.47	0.14	0.29	0.33	0.21	0.48	1.14	5	9879.18
Etheostoma_scottii	4.17	0.25	0.09	0.15	0.18	0.17	0.37	0.74	3	15026
Etheostoma_simoterum	4.54	0.21	0.11	0.17	0.2	0.21	0.43	0.77	3	12480
Etheostoma_smithi	5.12	0.21	0.11	0.15	0.2	0.23	0.43	0.81	5	13621.1
Etheostoma_stigmaeum	4.25	0.31	0.07	0.17	0.21	0.16	0.41	0.84	4	9879.18
Etheostoma_swaini	3.95	0.29	0.08	0.17	0.24	0.15	0.36	0.83	3	1576
Etheostoma_swannanoa	4.99	0.24	0.1	0.17	0.21	0.22	0.5	0.84	3	8913.06
Etheostoma_tallapoosae	5.14	0.27	0.11	0.19	0.23	0.19	0.45	0.87	5	13551
Etheostoma_tetrazonum	5.42	0.36	0.11	0.2	0.29	0.22	0.6	1.09	3	7990.16
Etheostoma_tuscumbia	4.24	0.34	0.12	0.16	0.3	0.17	0.36	0.94	2	11281
Etheostoma_variatum	5.64	0.37	0.11	0.2	0.3	0.24	0.58	1.08	5	12461.2
Etheostoma_whipplei	4.83	0.41	0.1	0.2	0.26	0.19	0.45	1.04	4	1293
Etheostoma_zonistium	5.23	0.3	0.13	0.18	0.24	0.2	0.48	0.94	3	1133201
Perca_flavescens	9.79	1.01	0.3	0.47	0.75	0.42	1.08	2.31	4	12372.16, 120601.01
Percina_antesella	4.78	0.41	0.12	0.19	0.25	0.17	0.53	1.04	2	4459, 08769.03
Percina_aurantiaca	7.87	0.45	0.17	0.3	0.4	0.27	0.68	1.27	3	8628.01
Percina_aurolineata	4.96	0.33	0.12	0.18	0.23	0.16	0.43	0.89	3	5594.06, 08989.01
Percina_austroperca	7.2	0.49	0.17	0.27	0.34	0.28	0.78	1.28	4	22528.01, 22529.01
Percina_brevicauda	3.71	0.23	0.08	0.12	0.17	0.14	0.34	0.67	3	39220
Percina_carbonaria	6.41	0.4	0.16	0.2	0.27	0.24	0.62	1.1	3	13507.1
Percina_copelandi	4.45	0.26	0.08	0.13	0.23	0.16	0.41	0.79	5	8421.24
Percina_evides	5.81	0.41	0.12	0.23	0.32	0.23	0.57	1.13	5	42833
Percina_fluvitaenia	6.87	0.44	0.18	0.23	0.31	0.24	0.66	1.18	4	11362.2
Percina_kathae	6.12	0.44	0.16	0.23	0.3	0.22	0.58	1.1	4	33692
Percina_lenticula	7.8	0.5	0.17	0.3	0.38	0.3	0.67	1.4	2	19153.01, 20605.01
Percina_macrocephala	7.02	0.6	0.17	0.3	0.37	0.28	0.72	1.52	1	8661.01
Percina_maculata	6.06	0.47	0.13	0.28	0.35	0.22	0.54	1.18	3	39246
Percina_peltata	5.78	0.41	0.14	0.19	0.28	0.23	0.51	1.06	3	10358.1
Percina_phoxocephala	5.47	0.47	0.15	0.22	0.27	0.2	0.53	1.17	3	13619.1
Percina_sciera	6.16	0.4	0.15	0.21	0.28	0.22	0.48	1.05	5	12763.1
Percina_shumardi	5.5	0.4	0.13	0.19	0.3	0.23	0.56	1.06	4	14367
Percina_sipsi	4.74	0.29	0.12	0.14	0.2	0.16	0.41	0.84	2	3859.09
Percina_smithvanizi	4.76	0.32	0.13	0.17	0.24	0.16	0.41	0.87	5	9679.15
Percina_squamata	7.99	0.73	0.23	0.44	0.44	0.34	0.84	1.82	1	9026.02
Percina_vigil	4.62	0.39	0.11	0.18	0.28	0.2	0.46	0.94	5	10290.2
Sander_canadense	9.63	1.36	0.36	0.91	0.97	0.41	1.15	2.44	4	9034.04, 12194.02
Sander_vitreum	6.76	0.9	0.24	0.58	0.61	0.35	0.84	1.69	2	8415.12, 08421.27
